# Supplementary material for: Cuticular Hydrocarbon Differentiation Between Body Parts of Schistocerca gregaria Locusts
Source: J Chem Ecol. 2026 Feb 12;52(1):16. doi: 10.1007/s10886-025-01687-y (PMC12901264; doi:10.1007/s10886-025-01687-y)
Supplement: Supplementary file 2 — Supplementary file2 (XLSX 36 KB) [file 10886_2025_1687_MOESM2_ESM.xlsx]

## Sheet: Tabelle1
		RetentionTime	10	11.22	12.94	14.46	16.06	17.66	19.28	20.9	22.5	23	23.64	24.04	24.56	25.58	25.68	26.06	26.5	26.8	27.08	27.54	27.96	28.54	29	29.42	29.8	30.4	30.8	31.8	31.94	32.02	32.18	32.36	32.48	34.78
bodypart	replicateID	Filename	nC21	nC22	nC23	nC24	nC25	nC26	nC27	nC28	nC29	11_MeC29	3_MeC29	nC30	unknown_CHC	nC31	unknown_CHC	11_9MeC31	9_13DiMeC31	unknown_CHC	n_C32	cf11_MeC32	9_13_DiMeC32	nC33	9_11_13MeC33	9_13_11_15DiMeC33	9_13_21_TriMeC33	9_11_MeC34	9_13_9_15_9_17_DiMeC34	11_13MeC35	C35_ene	C35_ene	C35_ene	C35_ene	7_12_14TriMeC35	13MeC37
antenna	1	SH_1_1_A	0	0	0.564348	0.199834	7.73351	0.643621	13.1732	0.88829	20.6726	0.373606	0.25259	0.450439	0.192932	2.1565	0	8.39285	2.14592	0.0957769	0.0540806	1.05439	0.355182	0.199427	19.3525	7.83128	0.568767	0.653415	0.207125	1.8635	0.279001	0	1.20975	0.313598	0.356288	0.495204
antenna	2	SH_1_2_A	0	0	1.84908	0.305331	16.9336	0.833131	19.0404	0.947746	21.681	0.249833	0.195264	0.429778	0.154409	2.01964	0	4.54776	2.5429	0.115307	0.038022	0.619334	0.404501	0.191221	11.9706	7.44141	0.64054	0.472166	0.232729	1.31454	0	0	0.381645	0.513978	0.402206	0.745816
antenna	3	SH_1_3_A	0	0	0.352474	0.196864	7.82011	0.885704	15.7304	1.30115	32.0207	0.622541	0.155219	0.732817	0.215766	1.93303	0	6.54738	3.65528	0.179709	0.110318	0.826914	0.644062	0.128079	10.5971	7.99291	0.312965	0.293745	0.194039	0.314585	0.237948	0	0.160393	0.28549	0.237472	0
antenna	4	SH_1_4_A_2	0	0	1.95713	0.480726	15.7615	1.23355	15.8051	1.2075	18.187	0.390326	0.305915	0.527779	0.195738	1.55905	0	7.74395	1.72291	0.0753047	0.115886	0.905478	0.372106	0.158263	15.9113	5.55414	0.173984	0.483891	0	1.27685	0	0	0.69378	0	0.167125	1.93353
antenna	6	SH_1_6_A	0	0	2.08284	0.529248	16.9764	1.22697	20.2183	1.21444	20.9567	0.394923	0.207822	0.586814	0.239418	2.11968	0	4.91271	2.86097	0.294172	0.17162	0.565745	0.498393	0.238199	9.43514	5.66326	0.773399	0.301701	0.219052	0.860642	0	0	0.736945	0	0.486061	0
thorax	1	SH_1_1_B_2	0	0	0.253288	0.0953413	1.53359	0.267091	10.4153	1.35427	41.0864	0.232127	0.198596	1.29545	0.126953	6.93263	0	3.7508	1.38418	0.121103	0.200592	0.55637	0.248371	0.790658	9.88802	5.35387	0.347219	0.506925	0.209159	2.62592	0.164573	0	1.63518	0.384137	0.0439437	0
thorax	2	SH_1_2_B	0	0	0.652561	0.14908	3.27246	0.401134	14.2074	1.47709	36.5719	0.311126	0.212995	1.11563	0.259596	4.94556	0	3.87369	2.42213	0.200408	0.0915267	0.588154	0.391062	0.417482	8.96995	6.96704	0.749091	0.432313	0.231194	1.40047	0.134042	0	1.32066	0.312773	0.519275	0
thorax	3	SH_1_3_B	0.0278498	0	0.212834	0.0702907	1.12794	0.173239	9.05969	1.32283	49.932	0.147915	0.115685	1.14981	0.0957241	6.54196	1.12859	1.78499	1.1583	0.109332	0.131626	0.289057	0.205657	0.590893	3.90937	3.43371	0.178578	0.217219	0.146241	0.900179	0.0761349	0	0.74768	0.169313	0.236113	0
thorax	4	SH_1_4_B	0	0	0.265708	0.063612	1.8338	0.244939	10.7238	1.33524	41.4424	0.338452	0.271258	1.16256	0.15941	5.90759	0	4.64681	1.89789	0.169588	0.150385	0.576817	0.312686	0.516983	11.4151	6.30074	0.559974	0.503992	0.243215	2.08163	0.195104	0	1.38198	0.344184	0.468772	0.0658097
thorax	5	SH_1_5_B	0	0	0.227697	0.0480531	1.43612	0.22153	12.246	1.57359	48.7119	0.191503	0.181042	1.38717	0.109502	7.25648	0	2.51557	1.99705	0.28863	0.199785	0.436925	0.318127	0.928317	6.11488	4.82027	0.82193	0.400123	0.243747	1.48028	0.183672	0	1.21893	0.18894	0.48722	0
thorax	6	SH_1_6_B	0	0	0.322036	0.100355	2.32263	0.330017	13.0888	1.3159	36.1089	0.337403	0.205316	0.953271	0.299742	4.80857	0	4.41554	2.72911	0.238265	0.103816	0.624875	0.468701	0.438239	9.64197	7.83547	0.695215	0.483333	0.341663	1.70007	0.228026	0	1.5643	0.411908	0.559621	0.120583
whole_body	7	SH_1_7	0	0	0.490967	0.0740712	2.62813	0.240425	9.01994	0.956217	33.9592	0.42603	0.167615	0.817988	0.287871	3.84349	0.661862	6.68992	3.1051	0.205627	0.0827821	0.864969	0.523785	0.374958	13.294	9.95168	0.798414	0.490283	0.362309	1.51603	0.498963	0.418334	1.54977	0.687898	0.728389	0
whole_body	8	SH_1_9	0.010299	0	0.517546	0.104529	3.23127	0.334607	10.7739	1.11356	35.578	0.363011	0.257441	0.962796	0.246953	4.57842	0.457515	6.47734	2.01901	0.132286	0.123689	0.903729	0.376091	0.479303	15.8529	7.24085	0.41249	0.540987	0.226645	1.78596	0.259475	0.25087	1.0293	0.324734	0.441578	0.0474155
whole_body	9	SH_1_11	0.00596809	0	0.405597	0.0858992	2.79646	0.227922	7.79024	0.960316	36.8933	0.292604	0.184156	1.01843	0.237101	4.8521	0.722079	5.42092	1.97796	0.129766	0.111894	0.772185	0.40515	0.553231	14.5705	7.9688	0.558927	0.609501	0.28862	3.98548	1.12758	0	0.930594	0.53211	0.515319	0.104712
whole_body	11	SH_1_12	0.0192634	0	0.438812	0.122282	2.08318	0.250293	5.63262	0.981284	33.7711	0.302406	0.24885	1.07447	0.220431	4.74038	0.87792	5.99384	1.86869	0.105331	0.116879	0.947388	0.407698	0.490836	17.6398	8.26447	0.45935	0.756732	0.335562	2.76497	1.00245	0.411249	1.71299	0.635436	0.607122	0.142998
whole_body	12	SH_1_8_2	0	0	0.566286	0.0995601	2.61914	0.25049	6.63582	1.03577	34.5772	0.247482	0.186211	1.05538	0.207878	4.73897	0.580807	5.09744	2.27678	0.166844	0.13539	0.914651	0.504769	0.559457	13.9489	8.65499	0.682367	0.777605	0.343677	2.65597	0.531061	0	2.01856	0.687448	0.797449	0.156755
abdomen	1	SH_1_1_H_2	0	0	0.192099	0.11106	0.895476	0.204494	4.80526	1.25166	49.6142	0.208689	0.155125	1.95625	0.147286	9.10066	1.08333	3.41889	1.41747	0.0954935	0.273861	0.460978	0.313506	1.24732	5.83764	4.10561	0.161452	0.250695	0.185653	0.743297	0.73524	0.240598	0.955195	0.319054	0.372534	0.123251
abdomen	2	SH_1_2_H	0	0	0.107557	0.0193535	0.685885	0.103229	6.68146	1.31067	61.5544	0.173529	0.173463	1.76166	0.100929	9.98945	0	1.6856	1.1378	0.13849	0.204292	0.182349	0.136148	0.904461	2.95993	2.52568	0.263718	0.146081	0.0594143	0.839755	0.208918	0.314949	0.481121	0.339419	0.272702	0
abdomen	3	SH_1_3_H	0	0	0.0514292	0.0305738	0.552349	0.0880545	4.3898	0.98613	68.2922	0.124211	0.0636094	1.55997	0.0552238	11.938	0	1.21989	0.70519	0.0845375	0.230822	0.133712	0.10907	0.954582	1.70062	1.67062	0.15169	0.0591557	0.0403187	0.246212	0.0279292	0	0.212805	0.0954268	0.0983388	0
abdomen	4	SH_1_4_H	0	0	0.38746	0.141122	1.60881	0.21676	6.00396	1.3667	58.182	0.101602	0.182389	1.64842	0.0765286	8.18627	1.16205	1.9698	0.892357	0.0604801	0.197814	0.22487	0.1167	0.760936	2.67269	2.0917	0.103944	0.0908468	0.0490365	0.497643	0.0786554	0.0766245	0.359537	0.17385	0.129135	0
abdomen	5	SH_1_5_H	0	0	0.300658	0.0782349	1.30918	0.173214	5.79142	1.23914	59.9443	0.255289	0.13476	1.9581	0.122097	10.6993	0	2.00332	1.55596	0.236723	0.370469	0.275343	0.217804	1.39871	2.87873	2.9953	0.441938	0.153884	0.111421	0.594447	0.127017	0.078535	0.49516	0.160769	0.239988	0.0554587
abdomen	6	SH_1_6_H	0	0	0.182284	0.117495	1.24432	0.250328	7.82129	1.48599	56.6324	0.270013	0.168931	1.6159	0.240145	8.34225	0	2.83883	2.14766	0.208293	0.229891	0.301802	0.336799	0.715751	4.34735	4.41256	0.650925	0.176378	0.163391	0.670281	0.0835329	0.0723049	0.705926	0.246642	0.443068	0
head	1	SH_1_1_K_2	0	0	0.629473	0.156104	4.94053	0.348919	6.11434	0.342287	7.84271	0.415266	0.156549	0.241757	0.255084	1.17098	0	12.0952	4.15105	0.22618	0.0613264	1.57788	0.698429	0.152421	30.3079	17.5134	1.14943	1.062	0.521657	2.92066	0.358255	0	2.44368	0.367303	0.708978	0
head	2	SH_1_2_K	0	0	2.48235	0.321487	11.4366	0.615878	9.72303	0.428283	8.55765	0.463809	0.157022	0.173607	0.420106	1.1067	0	9.53564	5.12337	0.401559	0.0248239	1.28918	0.821744	0.141104	21.3951	15.3132	1.38207	0.772017	0.464699	1.98743	0.205983	0	2.11847	0.443792	1.05657	0.172277
head	3	SH_1_3_K	0	0	0.3793	0.115338	4.83378	0.269001	7.07158	0.408675	13.948	0.341979	0.128382	0.30027	0.295695	1.78749	0	10.1038	4.98341	0.313808	0.0371648	1.38768	0.877333	0.128307	24.9152	18.1584	1.00339	0.790317	0.505428	1.98737	0.255971	0	2.19615	0.279383	0.916074	0.0765164
head	4	SH_1_4_K	0	0	1.24427	0.170506	6.51087	0.326301	5.93704	0.294516	7.38372	0.413768	0.186247	0.215879	0.243831	1.07455	0	12.4454	3.00586	0.195547	0.0282006	1.49896	0.564385	0.136742	34.1893	14.1775	0.75927	1.01107	0.401445	3.34709	0.326336	0	2.12604	0.325233	0.686215	0
head	5	SH_1_5_K	0	0	1.63986	0.255731	9.37527	0.62909	10.3438	0.526497	10.9088	0.36752	0.17235	0.347625	0.276201	1.66084	0	8.19974	4.89896	0.600829	0.0788302	1.3873	0.774834	0.271924	21.928	13.4552	1.97605	0.992304	0.533555	2.27672	0.311776	0	2.34646	0.309905	1.14078	0.173471
head	6	SH_1_6_K	0.0284713	0	2.28719	0.360693	12.1513	0.625221	9.94315	0.50562	9.45577	0.54333	0.185714	0.227469	0.570392	1.1621	0	10.4685	4.86791	0.342086	0.0334366	1.29553	0.720394	0.138523	21.1126	12.8946	1.47926	0.754687	0.431633	1.87195	0.223928	0	1.83424	0.296543	0.902188	0.121722
hind_femur	1	SH_1_1_O	0.00897623	0	0.107767	0.0417032	0.746862	0.10172	5.96827	1.01764	47.3335	0.212639	0.184244	1.29617	0.112253	6.84506	2.3719	3.21104	1.31887	0.10845	0.173905	0.434007	0.229176	0.920962	8.33143	3.73532	0.220376	0.39756	0.15202	2.26167	1.59417	1.20987	0.800857	1.3776	0.620852	0.080086
hind_femur	2	SH_1_2_O	0.0117637	0	0.737469	0.138588	3.86012	0.351096	11.1496	1.41442	38.9916	0.403314	0.238453	1.22882	0.29722	4.81027	1.05828	4.43469	2.21709	0.215546	0.125338	0.568464	0.342248	0.522736	8.46065	6.09612	0.655049	0.420317	0.163506	1.495	0.639892	0.319	1.10761	0.704624	0.728396	0
hind_femur	3	SH_1_3_O	0	0	0.040195	0.0293276	0.773068	0.180623	8.54983	1.26665	58.487	0.418604	0.144547	1.40793	0.127314	9.32944	0	2.59376	1.6806	0.18331	0.218073	0.269718	0.228687	0.65623	4.04817	4.0494	0.255131	0.197314	0.119038	0.632735	0	0	0.320126	0.244879	0.24334	0
hind_femur	4	SH_1_4_O	0	0	0.351985	0.161474	2.55247	0.36075	10.1074	1.47561	49.1159	0.469286	0.349112	1.35767	0.183791	6.63415	0	4.13159	1.68694	0.133548	0.222802	0.430631	0.258705	0.514536	7.84663	4.91193	0.421894	0.344553	0.134292	1.14071	0.249089	0	0.725268	0.30126	0.286619	0
hind_femur	5	SH_1_5_O	0	0	0.460908	0.196325	2.12338	0.371218	7.67369	1.43498	55.4965	0.337807	0.146102	1.83737	0.0939654	9.27213	0	2.06523	1.3059	0.090245	0.258839	0.290217	0.208847	0.992477	4.50936	3.98913	0.330204	0.291771	0.180625	1.07995	0.151417	0	0.691498	0.22612	0.291132	0
hind_femur	6	SH_1_6_O	0	0	0.702673	0.27868	4.4879	0.576435	12.847	1.49263	42.4157	0.41408	0.188058	1.20307	0.308862	5.97622	0	4.19237	2.49331	0.117065	0.137858	0.500658	0.357089	0.504855	7.9353	6.05103	0.51659	0.317917	0.177159	1.20091	0.207458	0	0.978611	0.276499	0.36408	0
SPME_joint	13	SH_2_6_SpmeJoint	0.0311226	0	0.183415	0.118842	1.13537	0.159522	10.2303	1.09393	40.7885	0.234637	0.233944	0.78661	0.19635	4.64047	0	3.50212	1.80276	0.158373	0.127813	0.436325	0.351039	0.537291	8.21095	7.30934	0.534698	0.47212	0.36868	3.47056	0	0	3.6747	0.705832	0.80719	0.714639
SPME_joint	14	SH_2_7_SpmeJoint	0.0237698	0	0.137493	0.140265	2.15794	0.227028	11.5406	1.05812	37.6704	0.252726	0.173549	0.739487	0.223416	4.9205	0	3.76628	2.25217	0.19911	0.146003	0.47338	0.424536	0.560471	7.65675	7.87928	0.376461	0.465181	0.414857	3.35231	0	0	4.17567	0.686811	0.994003	0.634528
SPME_joint	15	SH_2_8_SpmeJoint	0	0	0.119686	0.159456	1.09215	0.215713	8.84353	0.963496	21.1663	0.484473	0.109585	0.362876	0.223271	2.47151	0	5.22447	3.40835	0.197966	0.170078	0.655921	0.638068	0.458321	11.2028	14.1451	0.753291	0.486088	0.637925	2.07222	0	0	4.80645	0.341016	1.1815	0.184647
SPME_joint	16	SH_2_9_SpmeJoint	1.23088	0	0.152004	0.0948516	0.506125	0.0864197	4.67045	1.50746	55.7748	0.466187	0.355662	1.14366	0	11.8461	0	1.43335	0.787638	0	0.198677	0.286306	0	2.13369	5.1966	3.34914	0.0967813	0.311343	0	2.47128	0	0	2.37115	0	0	0
hind_tibia	1	SH_1_1_U	0	0	0.0570691	0.0225931	0.720003	0.135405	8.38374	1.18387	47.3942	0.330422	0.230203	1.09783	0.150969	6.52033	0	4.65138	1.97546	0.135804	0.130332	0.517514	0.278632	0.564531	9.75791	6.1658	0.367378	0.48119	0.207352	1.7404	0.815777	0.270955	1.12576	0.6312	0.486546	0.0636999
hind_tibia	2	SH_1_2_U	0	0	0.0989994	0.0380379	1.65897	0.272658	14.3516	1.57933	48.3936	0.309339	0.236583	1.1499	0.194825	5.60954	0	3.1919	2.04034	0.165708	0.128301	0.401779	0.322682	0.476484	6.58115	5.93035	0.634862	0.351095	0.201763	1.15801	0.305859	0	0.957746	0.241235	0.429049	0.101399
hind_tibia	3	SH_1_3_U	0	0	0	0	0.6352	0.165563	11.5304	1.29885	53.4705	0.40547	0.191271	1.05217	0.173007	6.36869	0	3.68829	2.21167	0.192489	0.119057	0.426806	0.352492	0.451955	6.28216	5.92115	0.498621	0.289053	0.252665	0.386695	0.404546	0	0.309726	0.354652	0.283255	0
hind_tibia	4	SH_1_4_U	0	0	0.0881441	0.0411567	1.89271	0.321195	14.2148	1.48741	48.1117	0.356653	0.321586	1.00458	0.131826	5.30096	0	4.5506	1.75656	0.13143	0.121616	0.446393	0.230273	0.391808	8.38024	5.50093	0.361143	0.343331	0.171269	1.15757	0.286732	0	0.852513	0.131617	0.338664	0
hind_tibia	5	SH_1_5_U	0	0	0.0824778	0.0576737	0.704881	0.286973	10.7149	1.63201	57.2868	0.243904	0.163161	1.28254	0.114754	7.04452	0	2.63436	1.87378	0.120757	0.160113	0.335027	0.275806	0.608632	4.87092	5.23536	0.615275	0.264287	0.163043	0.759045	0.227287	0	0.938176	0	0.274916	0
hind_tibia	6	SH_1_6_U	0	0	0.18625	0.0949807	4.22821	0.665002	22.5184	1.62716	41.4708	0.447486	0.231556	0.872826	0.292551	4.13444	0	3.82285	2.48358	0.239808	0.119596	0.396011	0.322235	0.335038	5.80701	5.16718	0.486476	0.253083	0.194555	0.732849	0.161465	0	0.774838	0.160594	0.463907	0
front_legs	1	SH_1_1_V	0.0176443	0	0.120531	0.0489817	1.11958	0.21416	9.64	1.01018	35.5815	0.414851	0.214232	0.752717	0.248377	4.02261	0.554103	8.38239	2.71543	0.192935	0.106913	0.787177	0.461987	0.382447	12.3745	8.1107	0.604952	0.424313	0.269616	1.58111	1.15053	0.583564	1.41709	0.725762	0.530239	0.135486
front_legs	2	SH_1_2_V	0	0	0.0923881	0.0328155	1.50146	0.251332	14.302	1.39945	44.229	0.362652	0.210679	0.981039	0.211021	4.91717	0	4.21055	2.7558	0.140928	0.114077	0.502199	0.405293	0.381614	7.87993	7.86474	0.913264	0.346338	0.267252	1.27397	0.355039	0	1.2981	0.357972	0.603092	0.0916236
front_legs	3	SH_1_3_V	0	0	0.0268233	0.0226697	0.861018	0.151387	11.9721	1.16809	46.8213	0.380726	0.172079	0.885366	0.199348	4.49614	0.516303	4.8024	3.24497	0.239797	0.0904587	0.557668	0.480242	0.322741	8.22015	8.81584	0.623155	0.323123	0.226518	0.997091	0.121869	0	0.886356	0.172769	0.490416	0
front_legs	4	SH_1_4_V	0	0	0.0907608	0.0331789	1.89128	0.352918	16.2366	1.4686	47.4378	0.791005	0.358205	0.819655	0.184763	3.78809	0	5.53451	2.39093	0.158473	0.11359	0.493589	0.333877	0.237273	7.70146	6.18285	0.453412	0.237438	0.145467	0.7138	0	0	0.285962	0.467005	0.294713	0
front_legs	5	SH_1_5_V	0	0	0.116186	0.0506771	1.17936	0.292001	12.0864	1.44038	47.873	0.449145	0.191248	1.18046	0.171246	5.99991	0	3.77941	3.12692	0.412965	0.191779	0.467444	0.419463	0.604165	6.68065	7.43544	1.09386	0.309321	0.270056	0.885947	0.201689	0	0.507367	0.656826	0.532499	0
front_legs	6	SH_1_6_V	0	0	0.420957	0.20511	5.3498	0.700738	18.6141	1.44612	31.884	0.417041	0.188898	0.836489	0.359379	3.47489	0.245955	5.24416	3.54671	0.339951	0.170974	0.611933	0.58181	0.352923	8.96063	7.62053	0.894431	0.343088	0.283426	1.04308	0.194171	0	1.1684	0.186284	0.564503	0.164648
SPME_femur	16	SH_SPME_femur_280222	0.889615	0	0.132803	0.0950265	0.344935	0	2.53805	2.09493	65.5169	0.302976	0.350095	1.39938	0.126151	11.494	0.266964	0.763696	0.200706	0.102269	0.230423	0.255436	0.0816689	2.3467	1.10979	0.61051	0.0701852	0.101179	0	0.611815	0	0	1.1122	0	0	0
SPME_femur	17	SH_10_SPME_femur_0903	0	0	0.0295399	0.0448275	0.031101	0.0163288	1.62787	1.40731	70.0385	0	0.557457	1.3115	0.168447	9.7088	0	0.883288	0.474961	0.0500813	0.15548	0.136636	0.100272	2.24993	2.2794	2.04073	0.226316	0.141945	0.169493	1.23529	0	0	3.4527	0	0	0.33537
SPME_femur	18	SH_11_SPME_femur_0903	0	0	0.0519136	0.0646374	0.0637951	0.0396926	0.564636	0.901448	70.7907	0	0.47991	1.72311	0.203087	13.9205	0	0.350767	0.230947	0.146245	0.284147	0.124735	0.0467888	2.86792	0.600926	0.606343	0.114296	0.0656506	0.0611364	0.489068	0	0	0.858206	0	0	0.189921
SPME_tibia	16	SH_SPME_tibia_280222	0.236242	0.242617	0.0479035	0.140793	0.347066	0	1.75721	0.731485	45.0737	0.365018	0.296862	1.41278	0.130114	15.3442	0	2.49359	1.34863	0	0.405537	0.378963	0.325551	3.44164	6.62038	6.0104	0.441	0.329787	0.324898	2.47936	0	0	3.41485	0.513764	0	0.597998
SPME_tibia	17	SH_10_SPME_tibia_0903	0	0	0.0335278	0.065366	0.0759302	0.046884	1.16985	0.97371	47.6678	0.187126	0.444711	1.04927	0.232796	7.99347	0	1.1961	1.17527	0	0.236503	0.276519	0.240569	2.46121	3.80241	4.08297	0.26755	0.362803	0.558086	0	0	0	0	0	0	0.050662
SPME_tibia	18	SH_11_SPME_tibia_0903	0	0	0	0.0947315	0.101921	0.0521421	0.901999	0.870558	49.7672	0.151856	0.584397	1.45022	0.195873	11.7878	0	0.840992	0.931797	0.288201	0.273426	0.1464	0.117315	2.84153	1.87454	2.01027	0.438894	0.207915	0.191571	1.88881	0	0	4.03445	0	0	0
